# Supplementary material for: Catalytic Oxidation of Benzoins by Hydrogen Peroxide on Nanosized HKUST-1: Influence of Substituents on the Reaction Rates and DFT Modeling of the Reaction Path
Source: Molecules. 2023 Jan 11;28(2):747. doi: 10.3390/molecules28020747 (PMC9861975; doi:10.3390/molecules28020747)
Supplement: Supplementary file 1 [file molecules-28-00747-s001.zip]

Archive with 1 entries (1 files):
- molecules-2065748-supplementary.pdf
